# Supplementary material for: Utility of Repeated Praziquantel Dosing in the Treatment of Schistosomiasis in High-Risk Communities in Africa: A Systematic Review
Source: PLoS Negl Trop Dis. 2011 Sep 20;5(9):e1321. doi: 10.1371/journal.pntd.0001321 (PMC3176745; doi:10.1371/journal.pntd.0001321)
Supplement: Model S1 — Program file for the decision-tree model of costs and benefits of a Schistosoma haematobium treatment program if implemented on a community-wide basis. The file format is a ‘package’ file, containing necessary input tables and variables, to be used with TreeAge software, (Tree-Age Pro 2009, version 1.0.2, TreeAge Software, Inc. Williamstown MA). (ZIP) [file pntd.0001321.s003.pkg.zip]

Archive with 1 entries (1 files):
- journal.pntd.0001321.s003.pkg
